# Supplementary material for: Ecological Specialization of Two Photobiont-Specific Maritime Cyanolichen Species of the Genus Lichina
Source: PLoS One. 2015 Jul 16;10(7):e0132718. doi: 10.1371/journal.pone.0132718 (PMC4504470; doi:10.1371/journal.pone.0132718)
Supplement: S1 Table — (XLSX) [file pone.0132718.s004.xlsx]

## Sheet: Localities
Code	Canary Islands	Lp	Lc	Sampling location coordinates	Region	Country	Sampling date	Susbtrate affinity	Collector
365	-	3	3	43º 23' 35" N; 1º 47' 26'' W	Guipuzcua	Spain	2009-06-19	Alkaline	S. Pérez-Ortega & A. de los Ríos
367	-	4	3	43º 17' 51" N; 2º 18' 27" W	Guipuzcua	Spain	2009-06-19	Alkaline	S. Pérez-Ortega & A. de los Ríos
368	-	3	4	43º 25' 53" N; 2º 48' 11" W	Bizcaia	Spain	2009-06-20	Alkaline	S. Pérez-Ortega & A. de los Ríos
370	-	3	4	43º 21' 5" N; 3º 8' 44" W	Cantabria	Spain	2009-06-20	Alkaline	S. Pérez-Ortega & A. de los Ríos
371	-	3	3	43º 24' 46" N; 2º 57' 35" W	Cantabria	Spain	2009-06-21	Alkaline	S. Pérez-Ortega & A. de los Ríos
381	-	4	3	43º 25' 25" N; 4º 5' 55" W	Cantabria	Spain	2009-08-10	Alkaline	S. Pérez-Ortega & V. Pérez-Ortega
382	-	2	3	43º 24' 58" N; 4º 44' 39" W	Asturias	Spain	2009-08-11	Alkaline	S. Pérez-Ortega & A. de los Ríos
445	-	4	4	43º 37' 45" N; 5º 48' 32" W	Asturias	Spain	2010-05-25	Alkaline	S. Pérez-Ortega & A. de los Ríos
446	-	3	2	43º 37' 45" N; 5º 50' 39" W	Asturias	Spain	2010-05-26	Alkaline	S. Pérez-Ortega & A. de los Ríos
448	-	3	3	43º 33' 59" N; 6º 17' 13" W	Asturias	Spain	2010-05-26	Acid	S. Pérez-Ortega & A. de los Ríos
450	-	4	3	43º 33' 42" N; 6º 36' 53"	Asturias	Spain	2010-05-27	Acid	S. Pérez-Ortega & A. de los Ríos
453	-	-	9	43º 33' 13" N; 7º 7' 28" W	Lugo	Spain	2010-05-27	Acid	S. Pérez-Ortega & A. de los Ríos
454	-	3	4	43º 43' 6" N; 7º 37' 22" W	Lugo	Spain	2010-05-28	Acid	S. Pérez-Ortega & A. de los Ríos
501	-	3	4	43º 38' 43" N; 8º 6' 6" W	A Coruña	Spain	2011-04-27	Acid	S. Pérez-Ortega & A. de los Ríos
502	-	4	4	43º 18' 57" N; 8º 36' 46" W	A Coruña	Spain	2011-04-28	Acid	S. Pérez-Ortega & A. de los Ríos
503	-	3	4	43º 8' 42" N; 9º 12' 30" W	A Coruña	Spain	2011-04-28	Acid	S. Pérez-Ortega & A. de los Ríos
504	-	3	3	42º 40' 32" N; 9º 12' 30" W	Pontevedra	Spain	2011-04-29	Acid	S. Pérez-Ortega & A. de los Ríos
505	-	3	3	42º 15' 5" N; 8º 52' 5" W	Pontevedra	Spain	2011-04-29	Acid	S. Pérez-Ortega & A. de los Ríos
506	-	3	5	41º 44' 23" N; 8º 52' 32" W	Minho-Lima	Portugal	2011-04-30	Acid	S.Pérez-Ortega, A. de los Ríos & M. Torralba
542	-	6	-	37º23'39"N;8º49'8"W	Algarve	Portugal	2012-04-29	Acid	S. Pérez-Ortega & M. Arróniz-Crespo
544	-	6	-	37º11'55"N; 8º54'18"W	Algarve	Portugal	2012-04-29	Acid	S. Pérez-Ortega & M. Arróniz-Crespo
546	-	6	-	37º6'7"N;8º56'42"W	Algarve	Portugal	2012-04-29	Acid	S. Pérez-Ortega & M. Arróniz-Crespo
AZO	-	3	3	37º44'37.6"N;25º38'29.2"W	Azores Islands	Portugal	2010-09-17	Volcanic	A. de los Ríos
463	-	3	6	56º53'36"N;5º44'2.49"W	Scotland	United Kingdom	2010-08-08	Acid	S. Pérez-Ortega, M. Vivas & F. Fernández-Mendoza
464	-	-	6	57º9'40"N;5º47'56"W	Scotland	United Kingdom	2010-08-09	Acid	S. Pérez-Ortega, M. Vivas & F. Fernández-Mendoza
465	-	3	3	57º29'41"N;6º38'6.21"W	Scotland	United Kingdom	2010-08-10	Acid	S. Pérez-Ortega, M. Vivas & F. Fernández-Mendoza
Wal	-	3	3	51º45'18.56"N; 5º11'17.42"W,	Wales	United Kingdom	2011-03-26	Limestone	S. Pérez-Ortega & A. Orange
Fr	-	3	2	48º39'16.6"N;2º1'27.9"W	Normandía	France	2012-04-08	Acid	A. de los Ríos
Can1	6	-	-	28°25'3"N; 16°32'49"W	Canary Islands	Spain	2012-05-20	Volcanic	R. Ortiz-Álvarez
Can2	6	-	-	28º8'55"N;15º25'59.5"W	Canary Islands	Spain	2011-02-02	Volcanic	A. de los Ríos
Can3	6*	-	-	29º7'34.5"N;13º27'53.8"W	Canary Islands	Spain	2011-06-16	Volcanic	A. de los Ríos
Can4	2*	-	-	29º11'47"N;13º25'11"O	Canary Islands	Spain	2012-08-08	Volcanic	S. Pérez-Ortega & M. Arróniz-Crespo
