# Supplementary material for: Ecological Specialization of Two Photobiont-Specific Maritime Cyanolichen Species of the Genus Lichina
Source: PLoS One. 2015 Jul 16;10(7):e0132718. doi: 10.1371/journal.pone.0132718 (PMC4504470; doi:10.1371/journal.pone.0132718)
Supplement: S2 Table — (TXT) [file pone.0132718.s005.txt]

AB074504_Calothrix_brevissima_IAM_M_249
AB075986_Fischerella_muscicola_PCC_7414
AB093486_Tolypothrix_sp_IAM_M_259
AB115962 _Starria_zimbabweensis_SAG_7490
AB115965_Crinalium_magnum_SAG_3487
AB275345_Calothrix_sp_Mk1_C1
AF132779_Calothrix_desertica_PCC_7102
AF317631_Nostoc_sp_PCC_7120
AJ133162_Anabaena_sp_PCC_7108
AJ133177_Nodularia_baltica_BY1
AJ133181_Nodularia_sphaerocarpa_PCC_7804
AJ544084 _Symphyonema_sp_strain_1517
AJ630455_Trichormus_doliolum
AJ781133_Nodularia_spumigena
AM230667_Rivularia_sp_XP27A
AM230668_Tolypothrix_sp_PCC_7415
AM230674_Rivularia_atra_BIR_KRIV1
AM230675_Rivularia_atra_BIR_MGR1
AM230676_Rivularia_sp_XP16B_partial
AM230677_Rivularia_sp_PCC_7116
AM230681_Calothrix_sp_UKK3412
AM230682_Calothrix_sp_BECID16
AM230683_Calothrix_sp_BECID33
AM230688_Calothrix_sp_BECID9
AM230689_Calothrix_sp_XP2B
AM230691_Calothrix_sp_BECID6
AM230693_Calothrix_sp_PCC_8909
AM230695_Calothrix_sp_BECID26
AM230698_Calothrix_sp_XP11C
AM230700 _Calothrix_sp_PCC_7103
AM230700_Calothrix_sp_PCC_7103
AM230703_Gloeotrichia_echinulata_PYH6
AM230704_Gloeotrichia_echinulata_PYH14
AM230705_Gloeotrichia_echinulata_URA3
AM230706_Tolypothrix_sp_TOL328
AY069954_Scytonema_sp_U33
AY170472_Chamaesiphon_subglobosus_PCC_7430
DQ023200_Anabaena_solitaria_BC_Ana_0025
DQ914864_Chroococcidiopsis_sp_CC2
EU009142_Uncultured_Rivularia_sp_clone_ERIVALH2
EU009149_Rivularia_sp_MU24
EU009152_Calothrix_sp_MU27
EU009154_Calothrix_sp_TJ12
FJ660972_Rivularia_sp_1PA1
FJ660973_Rivularia_sp_1PA3
FJ660975_Rivularia_sp_1PA18
FJ660976_Rivularia_sp_1PA19
FJ660977_Rivularia_sp_1PA20
FJ660978_Rivularia_sp_1PA21
FJ660980_Rivularia_sp_1PA23
FJ660981_Rivularia_sp_1PA4
FJ660983_Rivularia_sp_1PA9
FJ660984_Rivularia_sp_1PA10
FJ660985_Rivularia_sp_1PA12
FJ660986_Rivularia_sp_5PA13
FJ660987_Rivularia_sp_5PA11
FJ660988_Rivularia_sp_7PA3
FJ660990_Rivularia_sp_7PA6
FJ660993_Nostocales_cyanobacterium_HI15
FJ660994_Nostocales_cyanobacterium_HI14
FJ661007_Calothrix_sp_Asko_3
JX069960_Cyanobacterium_G40
X59559_Nostoc_sp_PCC_7120
X68780_Chlorogloeopsis_sp_PCC_7518
